# Supplementary material for: Host gut resistome in Gulf War chronic multisymptom illness correlates with persistent inflammation
Source: Commun Biol. 2022 Jun 7;5:552. doi: 10.1038/s42003-022-03494-7 (PMC9174162; doi:10.1038/s42003-022-03494-7)
Supplement: Supplementary file 3 — Supplementary Data [file 42003_2022_3494_MOESM3_ESM.xlsx]

## Sheet: fig1a_data
sample.group	Total
Control	2.55383
Control	4.81829
Control	4.62884
Control	3.12293
GWI	4.55544
GWI	2.94737
GWI	3.97114
Control	3.88321
Control	4.38677
GWI	3.00783
GWI	3.06412
GWI	3.49945
Control	4.57721
Control	4.35149
Control	4.74595
Control	4.27883
Control	4.38051
GWI	3.61886
GWI	3.5807
GWI	3.12225
GWI	3.09178
GWI	2.95565
GWI_FMT	4.26477
GWI_FMT	4.73657
GWI_FMT	4.47771
GWI_FMT	4.76539
GWI_FMT	4.18946
GWI_FMT	4.21241

## Sheet: fig1b_data
sample.group	pca1	xpca1	pca2	xpca2
Control	0.140518	0.110632	0.0231154	0.0181724
Control	0.0077422	0.103292	0.123832	0.0541282
Control	0.0494978	0.111639	0.0904301	-0.0377609
Control	0.0962557	0.138825	-0.218496	-0.184526
GWI	0.147248	0.133213	-0.107762	0.0139211
GWI	0.1803	0.143061	-0.0753064	0.0716516
GWI	0.132385	0.130143	-0.0219499	0.0493349
Control	0.0818281	0.149211	-0.0267906	-0.215845
Control	0.0645848	0.149559	-0.0744155	-0.203716
GWI	0.051671	0.0801192	0.0488044	-0.00951697
GWI	0.0856254	0.151923	-0.0864468	-0.122161
GWI	0.0701411	0.126097	-0.0554497	-0.144683
Control	-0.0389608	-0.0640214	0.104154	0.0766954
Control	0.0101638	-0.0288262	0.109759	0.0670705
Control	-0.0360552	-0.0531776	0.125831	0.0551782
Control	-0.022695	0.0145647	0.149545	0.0704429
Control	-0.0244421	0.0314459	0.149722	0.0802206
GWI	-0.0212673	0.00226859	0.0962768	0.0946817
GWI	-0.02866	-0.00826235	0.0962406	0.135955
GWI	-0.00736722	-0.0243769	0.0972105	0.262473
GWI	0.00128828	-0.0617474	0.0237446	0.266069
GWI	-0.000751026	-0.0286465	-0.04895	0.255331
GWI_FMT	-0.174472	-0.233017	-0.0820362	-0.105398
GWI_FMT	-0.190568	-0.225902	-0.116546	-0.109218
GWI_FMT	-0.155195	-0.188273	-0.0169395	-0.139608
GWI_FMT	-0.168064	-0.221189	-0.061587	-0.0986455
GWI_FMT	-0.126312	-0.22426	-0.182497	-0.0980402
GWI_FMT	-0.12444	-0.214295	-0.063493	-0.102205

## Sheet: fig1c_data
sample.group	Axis.1	Axis.2	Cent.1	Cent.2
Control	-0.112771	-0.0178474	-0.0459568	0.0143355
Control	-0.0727928	0.0608894	-0.0459568	0.0143355
Control	-0.0828183	0.0303592	-0.0459568	0.0143355
Control	0.0673111	-0.136138	-0.0459568	0.0143355
GWI	-0.0459344	-0.10235	-0.0339642	-0.0268359
GWI	-0.0816552	-0.103179	-0.0339642	-0.0268359
GWI	-0.0758827	-0.0570516	-0.0339642	-0.0268359
Control	-0.0350372	-0.0250023	-0.0459568	0.0143355
Control	0.00212211	-0.0528371	-0.0459568	0.0143355
GWI	-0.0551549	0.00184892	-0.0339642	-0.0268359
GWI	-0.00378324	-0.077102	-0.0339642	-0.0268359
GWI	-0.0115739	-0.0505861	-0.0339642	-0.0268359
Control	-0.0316171	0.0477917	-0.0459568	0.0143355
Control	-0.0609185	0.037358	-0.0459568	0.0143355
Control	-0.0455643	0.0618587	-0.0459568	0.0143355
Control	-0.0669068	0.0730004	-0.0459568	0.0143355
Control	-0.0665316	0.0782584	-0.0459568	0.0143355
GWI	-0.0408708	0.0442024	-0.0339642	-0.0268359
GWI	-0.0327292	0.0442293	-0.0339642	-0.0268359
GWI	-0.0448779	0.036294	-0.0339642	-0.0268359
GWI	-0.0128857	-0.000712229	-0.0339642	-0.0268359
GWI	0.0317419	-0.0307884	-0.0339642	-0.0268359
GWI_FMT	0.144815	0.0273974	0.146522	0.0229174
GWI_FMT	0.184455	0.0271138	0.146522	0.0229174
GWI_FMT	0.104844	0.0465384	0.146522	0.0229174
GWI_FMT	0.135197	0.0315439	0.146522	0.0229174
GWI_FMT	0.19629	-0.0123271	0.146522	0.0229174
GWI_FMT	0.113529	0.0172379	0.146522	0.0229174

## Sheet: fig1d_data
sample.group	Total
Control	38.3961
Control	35.9495
Control	44.0255
Control	46.0856
GWI	37.3364
GWI	35.8975
GWI	41.661
Control	41.8859
Control	47.3917
GWI	45.3768
GWI	40.0698
GWI	50.4525
Control	43.6771
Control	40.5292
Control	42.421
Control	38.7287
Control	38.5651
GWI	44.313
GWI	44.0032
GWI	43.413
GWI	44.247
GWI	43.8599
GWI_FMT	47.7473
GWI_FMT	50.3666
GWI_FMT	41.9522
GWI_FMT	42.6631
GWI_FMT	48.1253
GWI_FMT	44.583

## Sheet: fig2a_data
sample.group	ID	rel.ab	ARG.name
Control	ARG.name.38	0	adeS
Control	ARG.name.38	0	adeS
Control	ARG.name.38	0	adeS
Control	ARG.name.38	0	adeS
Control	ARG.name.38	0	adeS
Control	ARG.name.38	0	adeS
Control	ARG.name.38	0	adeS
Control	ARG.name.38	0	adeS
Control	ARG.name.38	0	adeS
Control	ARG.name.38	0.125283	adeS
Control	ARG.name.38	0	adeS
Control	ARG.name.430	0	vanXYN
Control	ARG.name.430	0	vanXYN
Control	ARG.name.430	0	vanXYN
Control	ARG.name.430	0	vanXYN
Control	ARG.name.430	0	vanXYN
Control	ARG.name.430	0	vanXYN
Control	ARG.name.430	0	vanXYN
Control	ARG.name.430	0	vanXYN
Control	ARG.name.430	0	vanXYN
Control	ARG.name.430	0	vanXYN
Control	ARG.name.430	0	vanXYN
GWI	ARG.name.38	0	adeS
GWI	ARG.name.38	0	adeS
GWI	ARG.name.38	0.233175	adeS
GWI	ARG.name.38	0	adeS
GWI	ARG.name.38	0.332549	adeS
GWI	ARG.name.38	0.199616	adeS
GWI	ARG.name.38	0	adeS
GWI	ARG.name.38	0.168986	adeS
GWI	ARG.name.38	0	adeS
GWI	ARG.name.38	0.20245	adeS
GWI	ARG.name.38	0.234603	adeS
GWI	ARG.name.430	0.30377	vanXYN
GWI	ARG.name.430	0	vanXYN
GWI	ARG.name.430	0.233175	vanXYN
GWI	ARG.name.430	0	vanXYN
GWI	ARG.name.430	0.211658	vanXYN
GWI	ARG.name.430	0.199616	vanXYN
GWI	ARG.name.430	0	vanXYN
GWI	ARG.name.430	0.268573	vanXYN
GWI	ARG.name.430	0	vanXYN
GWI	ARG.name.430	0	vanXYN
GWI	ARG.name.430	0	vanXYN
GWI_FMT	ARG.name.38	0	adeS
GWI_FMT	ARG.name.38	0	adeS
GWI_FMT	ARG.name.38	0	adeS
GWI_FMT	ARG.name.38	0	adeS
GWI_FMT	ARG.name.38	0	adeS
GWI_FMT	ARG.name.38	0	adeS
GWI_FMT	ARG.name.430	0	vanXYN
GWI_FMT	ARG.name.430	0	vanXYN
GWI_FMT	ARG.name.430	0	vanXYN
GWI_FMT	ARG.name.430	0	vanXYN
GWI_FMT	ARG.name.430	0	vanXYN
GWI_FMT	ARG.name.430	0	vanXYN

## Sheet: fig2b_data
sample.group	ID	rel.ab	drug.class	drug.class.mix
Control	DC19	2.75868	aminoglycoside antibiotic	aminoglycoside antibiotic
Control	DC65	1.39431	glycylcycline;tetracycline antibiotic	mixed
Control	DC82	4.31323	peptide antibiotic	peptide antibiotic
Control	DC52	1.86525	diaminopyrimidine antibiotic	diaminopyrimidine antibiotic
Control	DC85	2.15631	phenicol antibiotic	phenicol antibiotic
Control	DC33	0.631693	carbapenem;cephalosporin;cephamycin;monobactam;penam;penem;phenicol antibiotic	mixed
Control	DC57	1.21275	fluoroquinolone antibiotic;macrolide antibiotic;penam	mixed
Control	DC34	0	carbapenem;cephalosporin;cephamycin;penam	mixed
Control	DC32	0.631693	carbapenem;cephalosporin;cephamycin;monobactam;penam;penem	mixed
Control	DC20	0	aminoglycoside antibiotic;benzalkonium chloride;fluoroquinolone antibiotic	mixed
Control	DC69	2.7007	lincosamide antibiotic;macrolide antibiotic;oxazolidinone antibiotic;phenicol antibiotic;pleuromutilin antibiotic;streptogramin antibiotic;tetracycline antibiotic	mixed
Control	DC64	4.84237	glycopeptide antibiotic	glycopeptide antibiotic
Control	DC19	2.21892	aminoglycoside antibiotic	aminoglycoside antibiotic
Control	DC65	1.2239	glycylcycline;tetracycline antibiotic	mixed
Control	DC82	3.76004	peptide antibiotic	peptide antibiotic
Control	DC52	1.81507	diaminopyrimidine antibiotic	diaminopyrimidine antibiotic
Control	DC85	2.07411	phenicol antibiotic	phenicol antibiotic
Control	DC33	1.39041	carbapenem;cephalosporin;cephamycin;monobactam;penam;penem;phenicol antibiotic	mixed
Control	DC57	1.58202	fluoroquinolone antibiotic;macrolide antibiotic;penam	mixed
Control	DC34	1.00266	carbapenem;cephalosporin;cephamycin;penam	mixed
Control	DC32	0.672001	carbapenem;cephalosporin;cephamycin;monobactam;penam;penem	mixed
Control	DC20	0.416107	aminoglycoside antibiotic;benzalkonium chloride;fluoroquinolone antibiotic	mixed
Control	DC69	2.52769	lincosamide antibiotic;macrolide antibiotic;oxazolidinone antibiotic;phenicol antibiotic;pleuromutilin antibiotic;streptogramin antibiotic;tetracycline antibiotic	mixed
Control	DC64	4.26645	glycopeptide antibiotic	glycopeptide antibiotic
Control	DC19	2.51977	aminoglycoside antibiotic	aminoglycoside antibiotic
Control	DC65	0.971946	glycylcycline;tetracycline antibiotic	mixed
Control	DC82	3.94532	peptide antibiotic	peptide antibiotic
Control	DC52	1.93707	diaminopyrimidine antibiotic	diaminopyrimidine antibiotic
Control	DC85	2.0922	phenicol antibiotic	phenicol antibiotic
Control	DC33	1.25457	carbapenem;cephalosporin;cephamycin;monobactam;penam;penem;phenicol antibiotic	mixed
Control	DC57	1.45488	fluoroquinolone antibiotic;macrolide antibiotic;penam	mixed
Control	DC34	0.771129	carbapenem;cephalosporin;cephamycin;penam	mixed
Control	DC32	0.771129	carbapenem;cephalosporin;cephamycin;monobactam;penam;penem	mixed
Control	DC20	0.487498	aminoglycoside antibiotic;benzalkonium chloride;fluoroquinolone antibiotic	mixed
Control	DC69	2.71495	lincosamide antibiotic;macrolide antibiotic;oxazolidinone antibiotic;phenicol antibiotic;pleuromutilin antibiotic;streptogramin antibiotic;tetracycline antibiotic	mixed
Control	DC64	4.44228	glycopeptide antibiotic	glycopeptide antibiotic
Control	DC19	2.31818	aminoglycoside antibiotic	aminoglycoside antibiotic
Control	DC65	0	glycylcycline;tetracycline antibiotic	mixed
Control	DC82	3.87357	peptide antibiotic	peptide antibiotic
Control	DC52	2.00386	diaminopyrimidine antibiotic	diaminopyrimidine antibiotic
Control	DC85	2.48858	phenicol antibiotic	phenicol antibiotic
Control	DC33	1.62796	carbapenem;cephalosporin;cephamycin;monobactam;penam;penem;phenicol antibiotic	mixed
Control	DC57	2.00386	fluoroquinolone antibiotic;macrolide antibiotic;penam	mixed
Control	DC34	0	carbapenem;cephalosporin;cephamycin;penam	mixed
Control	DC32	2.2513	carbapenem;cephalosporin;cephamycin;monobactam;penam;penem	mixed
Control	DC20	0	aminoglycoside antibiotic;benzalkonium chloride;fluoroquinolone antibiotic	mixed
Control	DC69	2.6268	lincosamide antibiotic;macrolide antibiotic;oxazolidinone antibiotic;phenicol antibiotic;pleuromutilin antibiotic;streptogramin antibiotic;tetracycline antibiotic	mixed
Control	DC64	4.32473	glycopeptide antibiotic	glycopeptide antibiotic
GWI	DC19	2.49975	aminoglycoside antibiotic	aminoglycoside antibiotic
GWI	DC65	0.771053	glycylcycline;tetracycline antibiotic	mixed
GWI	DC82	3.95434	peptide antibiotic	peptide antibiotic
GWI	DC52	1.92874	diaminopyrimidine antibiotic	diaminopyrimidine antibiotic
GWI	DC85	2.58269	phenicol antibiotic	phenicol antibiotic
GWI	DC33	1.37849	carbapenem;cephalosporin;cephamycin;monobactam;penam;penem;phenicol antibiotic	mixed
GWI	DC57	1.70454	fluoroquinolone antibiotic;macrolide antibiotic;penam	mixed
GWI	DC34	0.771053	carbapenem;cephalosporin;cephamycin;penam	mixed
GWI	DC32	1.55966	carbapenem;cephalosporin;cephamycin;monobactam;penam;penem	mixed
GWI	DC20	0.771053	aminoglycoside antibiotic;benzalkonium chloride;fluoroquinolone antibiotic	mixed
GWI	DC69	2.69165	lincosamide antibiotic;macrolide antibiotic;oxazolidinone antibiotic;phenicol antibiotic;pleuromutilin antibiotic;streptogramin antibiotic;tetracycline antibiotic	mixed
GWI	DC64	4.47657	glycopeptide antibiotic	glycopeptide antibiotic
GWI	DC19	2.55459	aminoglycoside antibiotic	aminoglycoside antibiotic
GWI	DC65	1.17361	glycylcycline;tetracycline antibiotic	mixed
GWI	DC82	4.27784	peptide antibiotic	peptide antibiotic
GWI	DC52	2.00282	diaminopyrimidine antibiotic	diaminopyrimidine antibiotic
GWI	DC85	2.72939	phenicol antibiotic	phenicol antibiotic
GWI	DC33	0	carbapenem;cephalosporin;cephamycin;monobactam;penam;penem;phenicol antibiotic	mixed
GWI	DC57	1.61601	fluoroquinolone antibiotic;macrolide antibiotic;penam	mixed
GWI	DC34	0.793074	carbapenem;cephalosporin;cephamycin;penam	mixed
GWI	DC32	1.76777	carbapenem;cephalosporin;cephamycin;monobactam;penam;penem	mixed
GWI	DC20	0	aminoglycoside antibiotic;benzalkonium chloride;fluoroquinolone antibiotic	mixed
GWI	DC69	2.96309	lincosamide antibiotic;macrolide antibiotic;oxazolidinone antibiotic;phenicol antibiotic;pleuromutilin antibiotic;streptogramin antibiotic;tetracycline antibiotic	mixed
GWI	DC64	4.81843	glycopeptide antibiotic	glycopeptide antibiotic
GWI	DC19	2.54378	aminoglycoside antibiotic	aminoglycoside antibiotic
GWI	DC65	1.46204	glycylcycline;tetracycline antibiotic	mixed
GWI	DC82	4.11784	peptide antibiotic	peptide antibiotic
GWI	DC52	1.97749	diaminopyrimidine antibiotic	diaminopyrimidine antibiotic
GWI	DC85	2.31477	phenicol antibiotic	phenicol antibiotic
GWI	DC33	0.930815	carbapenem;cephalosporin;cephamycin;monobactam;penam;penem;phenicol antibiotic	mixed
GWI	DC57	1.57764	fluoroquinolone antibiotic;macrolide antibiotic;penam	mixed
GWI	DC34	0.606006	carbapenem;cephalosporin;cephamycin;penam	mixed
GWI	DC32	1.67727	carbapenem;cephalosporin;cephamycin;monobactam;penam;penem	mixed
GWI	DC20	0	aminoglycoside antibiotic;benzalkonium chloride;fluoroquinolone antibiotic	mixed
GWI	DC69	2.67189	lincosamide antibiotic;macrolide antibiotic;oxazolidinone antibiotic;phenicol antibiotic;pleuromutilin antibiotic;streptogramin antibiotic;tetracycline antibiotic	mixed
GWI	DC64	4.66189	glycopeptide antibiotic	glycopeptide antibiotic
Control	DC19	2.27557	aminoglycoside antibiotic	aminoglycoside antibiotic
Control	DC65	0.679919	glycylcycline;tetracycline antibiotic	mixed
Control	DC82	3.82538	peptide antibiotic	peptide antibiotic
Control	DC52	1.93775	diaminopyrimidine antibiotic	diaminopyrimidine antibiotic
Control	DC85	2.14007	phenicol antibiotic	phenicol antibiotic
Control	DC33	1.13295	carbapenem;cephalosporin;cephamycin;monobactam;penam;penem;phenicol antibiotic	mixed
Control	DC57	1.40226	fluoroquinolone antibiotic;macrolide antibiotic;penam	mixed
Control	DC34	0	carbapenem;cephalosporin;cephamycin;penam	mixed
Control	DC32	1.59457	carbapenem;cephalosporin;cephamycin;monobactam;penam;penem	mixed
Control	DC20	0	aminoglycoside antibiotic;benzalkonium chloride;fluoroquinolone antibiotic	mixed
Control	DC69	2.63322	lincosamide antibiotic;macrolide antibiotic;oxazolidinone antibiotic;phenicol antibiotic;pleuromutilin antibiotic;streptogramin antibiotic;tetracycline antibiotic	mixed
Control	DC64	4.31735	glycopeptide antibiotic	glycopeptide antibiotic
Control	DC19	2.39844	aminoglycoside antibiotic	aminoglycoside antibiotic
Control	DC65	0.511	glycylcycline;tetracycline antibiotic	mixed
Control	DC82	3.69324	peptide antibiotic	peptide antibiotic
Control	DC52	1.9213	diaminopyrimidine antibiotic	diaminopyrimidine antibiotic
Control	DC85	2.11953	phenicol antibiotic	phenicol antibiotic
Control	DC33	1.48668	carbapenem;cephalosporin;cephamycin;monobactam;penam;penem;phenicol antibiotic	mixed
Control	DC57	1.64126	fluoroquinolone antibiotic;macrolide antibiotic;penam	mixed
Control	DC34	0.800421	carbapenem;cephalosporin;cephamycin;penam	mixed
Control	DC32	1.70717	carbapenem;cephalosporin;cephamycin;monobactam;penam;penem	mixed
Control	DC20	0.511	aminoglycoside antibiotic;benzalkonium chloride;fluoroquinolone antibiotic	mixed
Control	DC69	2.48446	lincosamide antibiotic;macrolide antibiotic;oxazolidinone antibiotic;phenicol antibiotic;pleuromutilin antibiotic;streptogramin antibiotic;tetracycline antibiotic	mixed
Control	DC64	4.20208	glycopeptide antibiotic	glycopeptide antibiotic
GWI	DC19	2.43426	aminoglycoside antibiotic	aminoglycoside antibiotic
GWI	DC65	0.941769	glycylcycline;tetracycline antibiotic	mixed
GWI	DC82	4.0268	peptide antibiotic	peptide antibiotic
GWI	DC52	2.04848	diaminopyrimidine antibiotic	diaminopyrimidine antibiotic
GWI	DC85	2.11416	phenicol antibiotic	phenicol antibiotic
GWI	DC33	0.941769	carbapenem;cephalosporin;cephamycin;monobactam;penam;penem;phenicol antibiotic	mixed
GWI	DC57	1.41762	fluoroquinolone antibiotic;macrolide antibiotic;penam	mixed
GWI	DC34	0	carbapenem;cephalosporin;cephamycin;penam	mixed
GWI	DC32	1.49862	carbapenem;cephalosporin;cephamycin;monobactam;penam;penem	mixed
GWI	DC20	0	aminoglycoside antibiotic;benzalkonium chloride;fluoroquinolone antibiotic	mixed
GWI	DC69	2.80601	lincosamide antibiotic;macrolide antibiotic;oxazolidinone antibiotic;phenicol antibiotic;pleuromutilin antibiotic;streptogramin antibiotic;tetracycline antibiotic	mixed
GWI	DC64	4.5616	glycopeptide antibiotic	glycopeptide antibiotic
GWI	DC19	2.05752	aminoglycoside antibiotic	aminoglycoside antibiotic
GWI	DC65	1.36258	glycylcycline;tetracycline antibiotic	mixed
GWI	DC82	3.78417	peptide antibiotic	peptide antibiotic
GWI	DC52	1.96359	diaminopyrimidine antibiotic	diaminopyrimidine antibiotic
GWI	DC85	2.14025	phenicol antibiotic	phenicol antibiotic
GWI	DC33	1.36258	carbapenem;cephalosporin;cephamycin;monobactam;penam;penem;phenicol antibiotic	mixed
GWI	DC57	1.47278	fluoroquinolone antibiotic;macrolide antibiotic;penam	mixed
GWI	DC34	0.554531	carbapenem;cephalosporin;cephamycin;penam	mixed
GWI	DC32	1.9114	carbapenem;cephalosporin;cephamycin;monobactam;penam;penem	mixed
GWI	DC20	0	aminoglycoside antibiotic;benzalkonium chloride;fluoroquinolone antibiotic	mixed
GWI	DC69	2.66317	lincosamide antibiotic;macrolide antibiotic;oxazolidinone antibiotic;phenicol antibiotic;pleuromutilin antibiotic;streptogramin antibiotic;tetracycline antibiotic	mixed
GWI	DC64	4.30007	glycopeptide antibiotic	glycopeptide antibiotic
GWI	DC19	2.2175	aminoglycoside antibiotic	aminoglycoside antibiotic
GWI	DC65	1.16906	glycylcycline;tetracycline antibiotic	mixed
GWI	DC82	3.80839	peptide antibiotic	peptide antibiotic
GWI	DC52	1.94735	diaminopyrimidine antibiotic	diaminopyrimidine antibiotic
GWI	DC85	2.24884	phenicol antibiotic	phenicol antibiotic
GWI	DC33	1.29874	carbapenem;cephalosporin;cephamycin;monobactam;penam;penem;phenicol antibiotic	mixed
GWI	DC57	1.72824	fluoroquinolone antibiotic;macrolide antibiotic;penam	mixed
GWI	DC34	0.511084	carbapenem;cephalosporin;cephamycin;penam	mixed
GWI	DC32	1.72824	carbapenem;cephalosporin;cephamycin;monobactam;penam;penem	mixed
GWI	DC20	0	aminoglycoside antibiotic;benzalkonium chloride;fluoroquinolone antibiotic	mixed
GWI	DC69	2.58374	lincosamide antibiotic;macrolide antibiotic;oxazolidinone antibiotic;phenicol antibiotic;pleuromutilin antibiotic;streptogramin antibiotic;tetracycline antibiotic	mixed
GWI	DC64	4.34551	glycopeptide antibiotic	glycopeptide antibiotic
Control	DC19	2.71735	aminoglycoside antibiotic	aminoglycoside antibiotic
Control	DC65	1.1035	glycylcycline;tetracycline antibiotic	mixed
Control	DC82	3.60387	peptide antibiotic	peptide antibiotic
Control	DC52	2.00971	diaminopyrimidine antibiotic	diaminopyrimidine antibiotic
Control	DC85	2.04448	phenicol antibiotic	phenicol antibiotic
Control	DC33	1.50291	carbapenem;cephalosporin;cephamycin;monobactam;penam;penem;phenicol antibiotic	mixed
Control	DC57	1.50291	fluoroquinolone antibiotic;macrolide antibiotic;penam	mixed
Control	DC34	0.478019	carbapenem;cephalosporin;cephamycin;penam	mixed
Control	DC32	1.1035	carbapenem;cephalosporin;cephamycin;monobactam;penam;penem	mixed
Control	DC20	0.755395	aminoglycoside antibiotic;benzalkonium chloride;fluoroquinolone antibiotic	mixed
Control	DC69	2.62333	lincosamide antibiotic;macrolide antibiotic;oxazolidinone antibiotic;phenicol antibiotic;pleuromutilin antibiotic;streptogramin antibiotic;tetracycline antibiotic	mixed
Control	DC64	4.1618	glycopeptide antibiotic	glycopeptide antibiotic
Control	DC19	2.86277	aminoglycoside antibiotic	aminoglycoside antibiotic
Control	DC65	1.37045	glycylcycline;tetracycline antibiotic	mixed
Control	DC82	4.01993	peptide antibiotic	peptide antibiotic
Control	DC52	2.17254	diaminopyrimidine antibiotic	diaminopyrimidine antibiotic
Control	DC85	2.20035	phenicol antibiotic	phenicol antibiotic
Control	DC33	1.37045	carbapenem;cephalosporin;cephamycin;monobactam;penam;penem;phenicol antibiotic	mixed
Control	DC57	1.37045	fluoroquinolone antibiotic;macrolide antibiotic;penam	mixed
Control	DC34	1.04522	carbapenem;cephalosporin;cephamycin;penam	mixed
Control	DC32	1.27757	carbapenem;cephalosporin;cephamycin;monobactam;penam;penem	mixed
Control	DC20	0.431554	aminoglycoside antibiotic;benzalkonium chloride;fluoroquinolone antibiotic	mixed
Control	DC69	2.75833	lincosamide antibiotic;macrolide antibiotic;oxazolidinone antibiotic;phenicol antibiotic;pleuromutilin antibiotic;streptogramin antibiotic;tetracycline antibiotic	mixed
Control	DC64	4.52891	glycopeptide antibiotic	glycopeptide antibiotic
Control	DC19	2.67518	aminoglycoside antibiotic	aminoglycoside antibiotic
Control	DC65	0.883207	glycylcycline;tetracycline antibiotic	mixed
Control	DC82	3.69241	peptide antibiotic	peptide antibiotic
Control	DC52	1.90502	diaminopyrimidine antibiotic	diaminopyrimidine antibiotic
Control	DC85	2.00169	phenicol antibiotic	phenicol antibiotic
Control	DC33	1.54515	carbapenem;cephalosporin;cephamycin;monobactam;penam;penem;phenicol antibiotic	mixed
Control	DC57	1.54515	fluoroquinolone antibiotic;macrolide antibiotic;penam	mixed
Control	DC34	1.02853	carbapenem;cephalosporin;cephamycin;penam	mixed
Control	DC32	1.14761	carbapenem;cephalosporin;cephamycin;monobactam;penam;penem	mixed
Control	DC20	0.696718	aminoglycoside antibiotic;benzalkonium chloride;fluoroquinolone antibiotic	mixed
Control	DC69	2.51679	lincosamide antibiotic;macrolide antibiotic;oxazolidinone antibiotic;phenicol antibiotic;pleuromutilin antibiotic;streptogramin antibiotic;tetracycline antibiotic	mixed
Control	DC64	4.14517	glycopeptide antibiotic	glycopeptide antibiotic
Control	DC19	2.65147	aminoglycoside antibiotic	aminoglycoside antibiotic
Control	DC65	1.30383	glycylcycline;tetracycline antibiotic	mixed
Control	DC82	3.82931	peptide antibiotic	peptide antibiotic
Control	DC52	1.97275	diaminopyrimidine antibiotic	diaminopyrimidine antibiotic
Control	DC85	1.99585	phenicol antibiotic	phenicol antibiotic
Control	DC33	1.36477	carbapenem;cephalosporin;cephamycin;monobactam;penam;penem;phenicol antibiotic	mixed
Control	DC57	1.42063	fluoroquinolone antibiotic;macrolide antibiotic;penam	mixed
Control	DC34	0.567792	carbapenem;cephalosporin;cephamycin;penam	mixed
Control	DC32	1.16227	carbapenem;cephalosporin;cephamycin;monobactam;penam;penem	mixed
Control	DC20	0.342335	aminoglycoside antibiotic;benzalkonium chloride;fluoroquinolone antibiotic	mixed
Control	DC69	2.62537	lincosamide antibiotic;macrolide antibiotic;oxazolidinone antibiotic;phenicol antibiotic;pleuromutilin antibiotic;streptogramin antibiotic;tetracycline antibiotic	mixed
Control	DC64	4.31356	glycopeptide antibiotic	glycopeptide antibiotic
Control	DC19	2.64291	aminoglycoside antibiotic	aminoglycoside antibiotic
Control	DC65	1.2514	glycylcycline;tetracycline antibiotic	mixed
Control	DC82	3.74404	peptide antibiotic	peptide antibiotic
Control	DC52	1.77601	diaminopyrimidine antibiotic	diaminopyrimidine antibiotic
Control	DC85	2.01441	phenicol antibiotic	phenicol antibiotic
Control	DC33	1.19209	carbapenem;cephalosporin;cephamycin;monobactam;penam;penem;phenicol antibiotic	mixed
Control	DC57	1.40321	fluoroquinolone antibiotic;macrolide antibiotic;penam	mixed
Control	DC34	0.650085	carbapenem;cephalosporin;cephamycin;penam	mixed
Control	DC32	1.12703	carbapenem;cephalosporin;cephamycin;monobactam;penam;penem	mixed
Control	DC20	0.494515	aminoglycoside antibiotic;benzalkonium chloride;fluoroquinolone antibiotic	mixed
Control	DC69	2.56717	lincosamide antibiotic;macrolide antibiotic;oxazolidinone antibiotic;phenicol antibiotic;pleuromutilin antibiotic;streptogramin antibiotic;tetracycline antibiotic	mixed
Control	DC64	4.26228	glycopeptide antibiotic	glycopeptide antibiotic
GWI	DC19	2.66314	aminoglycoside antibiotic	aminoglycoside antibiotic
GWI	DC65	1.21097	glycylcycline;tetracycline antibiotic	mixed
GWI	DC82	3.67529	peptide antibiotic	peptide antibiotic
GWI	DC52	1.8649	diaminopyrimidine antibiotic	diaminopyrimidine antibiotic
GWI	DC85	1.99899	phenicol antibiotic	phenicol antibiotic
GWI	DC33	1.35359	carbapenem;cephalosporin;cephamycin;monobactam;penam;penem;phenicol antibiotic	mixed
GWI	DC57	1.35359	fluoroquinolone antibiotic;macrolide antibiotic;penam	mixed
GWI	DC34	0.368569	carbapenem;cephalosporin;cephamycin;penam	mixed
GWI	DC32	1.2861	carbapenem;cephalosporin;cephamycin;monobactam;penam;penem	mixed
GWI	DC20	0.368569	aminoglycoside antibiotic;benzalkonium chloride;fluoroquinolone antibiotic	mixed
GWI	DC69	2.58754	lincosamide antibiotic;macrolide antibiotic;oxazolidinone antibiotic;phenicol antibiotic;pleuromutilin antibiotic;streptogramin antibiotic;tetracycline antibiotic	mixed
GWI	DC64	4.18674	glycopeptide antibiotic	glycopeptide antibiotic
GWI	DC19	2.66091	aminoglycoside antibiotic	aminoglycoside antibiotic
GWI	DC65	1.42104	glycylcycline;tetracycline antibiotic	mixed
GWI	DC82	3.64218	peptide antibiotic	peptide antibiotic
GWI	DC52	1.80608	diaminopyrimidine antibiotic	diaminopyrimidine antibiotic
GWI	DC85	2.01992	phenicol antibiotic	phenicol antibiotic
GWI	DC33	1.34251	carbapenem;cephalosporin;cephamycin;monobactam;penam;penem;phenicol antibiotic	mixed
GWI	DC57	1.42104	fluoroquinolone antibiotic;macrolide antibiotic;penam	mixed
GWI	DC34	0	carbapenem;cephalosporin;cephamycin;penam	mixed
GWI	DC32	1.42104	carbapenem;cephalosporin;cephamycin;monobactam;penam;penem	mixed
GWI	DC20	0	aminoglycoside antibiotic;benzalkonium chloride;fluoroquinolone antibiotic	mixed
GWI	DC69	2.57259	lincosamide antibiotic;macrolide antibiotic;oxazolidinone antibiotic;phenicol antibiotic;pleuromutilin antibiotic;streptogramin antibiotic;tetracycline antibiotic	mixed
GWI	DC64	4.19225	glycopeptide antibiotic	glycopeptide antibiotic
GWI	DC19	2.6191	aminoglycoside antibiotic	aminoglycoside antibiotic
GWI	DC65	1.52909	glycylcycline;tetracycline antibiotic	mixed
GWI	DC82	3.69499	peptide antibiotic	peptide antibiotic
GWI	DC52	1.98281	diaminopyrimidine antibiotic	diaminopyrimidine antibiotic
GWI	DC85	2.00965	phenicol antibiotic	phenicol antibiotic
GWI	DC33	1.18005	carbapenem;cephalosporin;cephamycin;monobactam;penam;penem;phenicol antibiotic	mixed
GWI	DC57	1.2661	fluoroquinolone antibiotic;macrolide antibiotic;penam	mixed
GWI	DC34	0.644335	carbapenem;cephalosporin;cephamycin;penam	mixed
GWI	DC32	1.47247	carbapenem;cephalosporin;cephamycin;monobactam;penam;penem	mixed
GWI	DC20	0	aminoglycoside antibiotic;benzalkonium chloride;fluoroquinolone antibiotic	mixed
GWI	DC69	2.62951	lincosamide antibiotic;macrolide antibiotic;oxazolidinone antibiotic;phenicol antibiotic;pleuromutilin antibiotic;streptogramin antibiotic;tetracycline antibiotic	mixed
GWI	DC64	4.24346	glycopeptide antibiotic	glycopeptide antibiotic
GWI	DC19	2.60723	aminoglycoside antibiotic	aminoglycoside antibiotic
GWI	DC65	1.323	glycylcycline;tetracycline antibiotic	mixed
GWI	DC82	3.68169	peptide antibiotic	peptide antibiotic
GWI	DC52	1.95543	diaminopyrimidine antibiotic	diaminopyrimidine antibiotic
GWI	DC85	1.99962	phenicol antibiotic	phenicol antibiotic
GWI	DC33	1.03827	carbapenem;cephalosporin;cephamycin;monobactam;penam;penem;phenicol antibiotic	mixed
GWI	DC57	1.1955	fluoroquinolone antibiotic;macrolide antibiotic;penam	mixed
GWI	DC34	0.537356	carbapenem;cephalosporin;cephamycin;penam	mixed
GWI	DC32	1.60425	carbapenem;cephalosporin;cephamycin;monobactam;penam;penem	mixed
GWI	DC20	0	aminoglycoside antibiotic;benzalkonium chloride;fluoroquinolone antibiotic	mixed
GWI	DC69	2.58956	lincosamide antibiotic;macrolide antibiotic;oxazolidinone antibiotic;phenicol antibiotic;pleuromutilin antibiotic;streptogramin antibiotic;tetracycline antibiotic	mixed
GWI	DC64	4.14771	glycopeptide antibiotic	glycopeptide antibiotic
GWI	DC19	2.68554	aminoglycoside antibiotic	aminoglycoside antibiotic
GWI	DC65	1.42587	glycylcycline;tetracycline antibiotic	mixed
GWI	DC82	3.45818	peptide antibiotic	peptide antibiotic
GWI	DC52	1.98346	diaminopyrimidine antibiotic	diaminopyrimidine antibiotic
GWI	DC85	1.98346	phenicol antibiotic	phenicol antibiotic
GWI	DC33	1.12659	carbapenem;cephalosporin;cephamycin;monobactam;penam;penem;phenicol antibiotic	mixed
GWI	DC57	1.2921	fluoroquinolone antibiotic;macrolide antibiotic;penam	mixed
GWI	DC34	0	carbapenem;cephalosporin;cephamycin;penam	mixed
GWI	DC32	1.71985	carbapenem;cephalosporin;cephamycin;monobactam;penam;penem	mixed
GWI	DC20	0	aminoglycoside antibiotic;benzalkonium chloride;fluoroquinolone antibiotic	mixed
GWI	DC69	2.62231	lincosamide antibiotic;macrolide antibiotic;oxazolidinone antibiotic;phenicol antibiotic;pleuromutilin antibiotic;streptogramin antibiotic;tetracycline antibiotic	mixed
GWI	DC64	4.01422	glycopeptide antibiotic	glycopeptide antibiotic
GWI_FMT	DC19	2.02713	aminoglycoside antibiotic	aminoglycoside antibiotic
GWI_FMT	DC65	0.804791	glycylcycline;tetracycline antibiotic	mixed
GWI_FMT	DC82	3.37135	peptide antibiotic	peptide antibiotic
GWI_FMT	DC52	1.97699	diaminopyrimidine antibiotic	diaminopyrimidine antibiotic
GWI_FMT	DC85	2.13796	phenicol antibiotic	phenicol antibiotic
GWI_FMT	DC33	1.60064	carbapenem;cephalosporin;cephamycin;monobactam;penam;penem;phenicol antibiotic	mixed
GWI_FMT	DC57	1.64526	fluoroquinolone antibiotic;macrolide antibiotic;penam	mixed
GWI_FMT	DC34	0.628344	carbapenem;cephalosporin;cephamycin;penam	mixed
GWI_FMT	DC32	1.89378	carbapenem;cephalosporin;cephamycin;monobactam;penam;penem	mixed
GWI_FMT	DC20	0.628344	aminoglycoside antibiotic;benzalkonium chloride;fluoroquinolone antibiotic	mixed
GWI_FMT	DC69	2.17755	lincosamide antibiotic;macrolide antibiotic;oxazolidinone antibiotic;phenicol antibiotic;pleuromutilin antibiotic;streptogramin antibiotic;tetracycline antibiotic	mixed
GWI_FMT	DC64	3.70711	glycopeptide antibiotic	glycopeptide antibiotic
GWI_FMT	DC19	2.06252	aminoglycoside antibiotic	aminoglycoside antibiotic
GWI_FMT	DC65	0.674046	glycylcycline;tetracycline antibiotic	mixed
GWI_FMT	DC82	3.33207	peptide antibiotic	peptide antibiotic
GWI_FMT	DC52	2.0354	diaminopyrimidine antibiotic	diaminopyrimidine antibiotic
GWI_FMT	DC85	2.18368	phenicol antibiotic	phenicol antibiotic
GWI_FMT	DC33	1.76653	carbapenem;cephalosporin;cephamycin;monobactam;penam;penem;phenicol antibiotic	mixed
GWI_FMT	DC57	1.67818	fluoroquinolone antibiotic;macrolide antibiotic;penam	mixed
GWI_FMT	DC34	0.674046	carbapenem;cephalosporin;cephamycin;penam	mixed
GWI_FMT	DC32	1.9144	carbapenem;cephalosporin;cephamycin;monobactam;penam;penem	mixed
GWI_FMT	DC20	0.674046	aminoglycoside antibiotic;benzalkonium chloride;fluoroquinolone antibiotic	mixed
GWI_FMT	DC69	2.28621	lincosamide antibiotic;macrolide antibiotic;oxazolidinone antibiotic;phenicol antibiotic;pleuromutilin antibiotic;streptogramin antibiotic;tetracycline antibiotic	mixed
GWI_FMT	DC64	3.65133	glycopeptide antibiotic	glycopeptide antibiotic
GWI_FMT	DC19	2.20756	aminoglycoside antibiotic	aminoglycoside antibiotic
GWI_FMT	DC65	1.06113	glycylcycline;tetracycline antibiotic	mixed
GWI_FMT	DC82	3.52095	peptide antibiotic	peptide antibiotic
GWI_FMT	DC52	2.01206	diaminopyrimidine antibiotic	diaminopyrimidine antibiotic
GWI_FMT	DC85	2.20756	phenicol antibiotic	phenicol antibiotic
GWI_FMT	DC33	1.32071	carbapenem;cephalosporin;cephamycin;monobactam;penam;penem;phenicol antibiotic	mixed
GWI_FMT	DC57	1.55882	fluoroquinolone antibiotic;macrolide antibiotic;penam	mixed
GWI_FMT	DC34	0.386257	carbapenem;cephalosporin;cephamycin;penam	mixed
GWI_FMT	DC32	1.652	carbapenem;cephalosporin;cephamycin;monobactam;penam;penem	mixed
GWI_FMT	DC20	0.386257	aminoglycoside antibiotic;benzalkonium chloride;fluoroquinolone antibiotic	mixed
GWI_FMT	DC69	2.34322	lincosamide antibiotic;macrolide antibiotic;oxazolidinone antibiotic;phenicol antibiotic;pleuromutilin antibiotic;streptogramin antibiotic;tetracycline antibiotic	mixed
GWI_FMT	DC64	3.9674	glycopeptide antibiotic	glycopeptide antibiotic
GWI_FMT	DC19	1.8786	aminoglycoside antibiotic	aminoglycoside antibiotic
GWI_FMT	DC65	0.586339	glycylcycline;tetracycline antibiotic	mixed
GWI_FMT	DC82	3.35126	peptide antibiotic	peptide antibiotic
GWI_FMT	DC52	1.94984	diaminopyrimidine antibiotic	diaminopyrimidine antibiotic
GWI_FMT	DC85	2.10811	phenicol antibiotic	phenicol antibiotic
GWI_FMT	DC33	1.67274	carbapenem;cephalosporin;cephamycin;monobactam;penam;penem;phenicol antibiotic	mixed
GWI_FMT	DC57	1.76922	fluoroquinolone antibiotic;macrolide antibiotic;penam	mixed
GWI_FMT	DC34	0.586339	carbapenem;cephalosporin;cephamycin;penam	mixed
GWI_FMT	DC32	1.85297	carbapenem;cephalosporin;cephamycin;monobactam;penam;penem	mixed
GWI_FMT	DC20	0.753776	aminoglycoside antibiotic;benzalkonium chloride;fluoroquinolone antibiotic	mixed
GWI_FMT	DC69	2.26283	lincosamide antibiotic;macrolide antibiotic;oxazolidinone antibiotic;phenicol antibiotic;pleuromutilin antibiotic;streptogramin antibiotic;tetracycline antibiotic	mixed
GWI_FMT	DC64	3.73335	glycopeptide antibiotic	glycopeptide antibiotic
GWI_FMT	DC19	2.05307	aminoglycoside antibiotic	aminoglycoside antibiotic
GWI_FMT	DC65	0.799904	glycylcycline;tetracycline antibiotic	mixed
GWI_FMT	DC82	3.47952	peptide antibiotic	peptide antibiotic
GWI_FMT	DC52	2.17027	diaminopyrimidine antibiotic	diaminopyrimidine antibiotic
GWI_FMT	DC85	2.27105	phenicol antibiotic	phenicol antibiotic
GWI_FMT	DC33	1.80182	carbapenem;cephalosporin;cephamycin;monobactam;penam;penem;phenicol antibiotic	mixed
GWI_FMT	DC57	1.80182	fluoroquinolone antibiotic;macrolide antibiotic;penam	mixed
GWI_FMT	DC34	0.505689	carbapenem;cephalosporin;cephamycin;penam	mixed
GWI_FMT	DC32	1.9628	carbapenem;cephalosporin;cephamycin;monobactam;penam;penem	mixed
GWI_FMT	DC20	0	aminoglycoside antibiotic;benzalkonium chloride;fluoroquinolone antibiotic	mixed
GWI_FMT	DC69	2.43817	lincosamide antibiotic;macrolide antibiotic;oxazolidinone antibiotic;phenicol antibiotic;pleuromutilin antibiotic;streptogramin antibiotic;tetracycline antibiotic	mixed
GWI_FMT	DC64	3.78904	glycopeptide antibiotic	glycopeptide antibiotic
GWI_FMT	DC19	1.95881	aminoglycoside antibiotic	aminoglycoside antibiotic
GWI_FMT	DC65	0.787529	glycylcycline;tetracycline antibiotic	mixed
GWI_FMT	DC82	3.4857	peptide antibiotic	peptide antibiotic
GWI_FMT	DC52	1.98446	diaminopyrimidine antibiotic	diaminopyrimidine antibiotic
GWI_FMT	DC85	2.14056	phenicol antibiotic	phenicol antibiotic
GWI_FMT	DC33	1.58148	carbapenem;cephalosporin;cephamycin;monobactam;penam;penem;phenicol antibiotic	mixed
GWI_FMT	DC57	1.62618	fluoroquinolone antibiotic;macrolide antibiotic;penam	mixed
GWI_FMT	DC34	0.612906	carbapenem;cephalosporin;cephamycin;penam	mixed
GWI_FMT	DC32	1.77977	carbapenem;cephalosporin;cephamycin;monobactam;penam;penem	mixed
GWI_FMT	DC20	0.612906	aminoglycoside antibiotic;benzalkonium chloride;fluoroquinolone antibiotic	mixed
GWI_FMT	DC69	2.34416	lincosamide antibiotic;macrolide antibiotic;oxazolidinone antibiotic;phenicol antibiotic;pleuromutilin antibiotic;streptogramin antibiotic;tetracycline antibiotic	mixed
GWI_FMT	DC64	3.93613	glycopeptide antibiotic	glycopeptide antibiotic

## Sheet: fig2c_data
sample.group	ID	rel.ab	resist.mech
Control	ARG.RM.4	12.5655	antibiotic inactivation
Control	ARG.RM.1	20.2699	antibiotic efflux
Control	ARG.RM.2	6.92681	antibiotic efflux;antibiotic target alteration
Control	ARG.RM.8	8.75629	antibiotic target replacement
Control	ARG.RM.9	3.66501	reduced permeability to antibiotic
Control	ARG.RM.7	14.1028	antibiotic target protection
Control	ARG.RM.5	18.3725	antibiotic target alteration
Control	ARG.RM.4	12.6293	antibiotic inactivation
Control	ARG.RM.1	20.6325	antibiotic efflux
Control	ARG.RM.2	5.38082	antibiotic efflux;antibiotic target alteration
Control	ARG.RM.8	9.49222	antibiotic target replacement
Control	ARG.RM.9	3.47406	reduced permeability to antibiotic
Control	ARG.RM.7	14.501	antibiotic target protection
Control	ARG.RM.5	18.6878	antibiotic target alteration
Control	ARG.RM.4	12.4461	antibiotic inactivation
Control	ARG.RM.1	20.4896	antibiotic efflux
Control	ARG.RM.2	6.22494	antibiotic efflux;antibiotic target alteration
Control	ARG.RM.8	9.42181	antibiotic target replacement
Control	ARG.RM.9	3.93671	reduced permeability to antibiotic
Control	ARG.RM.7	14.4643	antibiotic target protection
Control	ARG.RM.5	18.6323	antibiotic target alteration
Control	ARG.RM.4	13.2009	antibiotic inactivation
Control	ARG.RM.1	19.3673	antibiotic efflux
Control	ARG.RM.2	3.24164	antibiotic efflux;antibiotic target alteration
Control	ARG.RM.8	9.622	antibiotic target replacement
Control	ARG.RM.9	8.72233	reduced permeability to antibiotic
Control	ARG.RM.7	13.9804	antibiotic target protection
Control	ARG.RM.5	17.4967	antibiotic target alteration
GWI	ARG.RM.4	13.3094	antibiotic inactivation
GWI	ARG.RM.1	20.5645	antibiotic efflux
GWI	ARG.RM.2	0	antibiotic efflux;antibiotic target alteration
GWI	ARG.RM.8	9.86085	antibiotic target replacement
GWI	ARG.RM.9	6.84314	reduced permeability to antibiotic
GWI	ARG.RM.7	14.6353	antibiotic target protection
GWI	ARG.RM.5	18.8781	antibiotic target alteration
GWI	ARG.RM.4	13.1573	antibiotic inactivation
GWI	ARG.RM.1	20.2232	antibiotic efflux
GWI	ARG.RM.2	4.34104	antibiotic efflux;antibiotic target alteration
GWI	ARG.RM.8	9.48243	antibiotic target replacement
GWI	ARG.RM.9	6.55132	reduced permeability to antibiotic
GWI	ARG.RM.7	14.4016	antibiotic target protection
GWI	ARG.RM.5	18.6295	antibiotic target alteration
GWI	ARG.RM.4	12.6252	antibiotic inactivation
GWI	ARG.RM.1	20.1986	antibiotic efflux
GWI	ARG.RM.2	3.52117	antibiotic efflux;antibiotic target alteration
GWI	ARG.RM.8	9.55154	antibiotic target replacement
GWI	ARG.RM.9	6.40707	reduced permeability to antibiotic
GWI	ARG.RM.7	14.1548	antibiotic target protection
GWI	ARG.RM.5	18.7379	antibiotic target alteration
Control	ARG.RM.4	12.2667	antibiotic inactivation
Control	ARG.RM.1	19.3935	antibiotic efflux
Control	ARG.RM.2	6.15447	antibiotic efflux;antibiotic target alteration
Control	ARG.RM.8	9.32756	antibiotic target replacement
Control	ARG.RM.9	6.36805	reduced permeability to antibiotic
Control	ARG.RM.7	13.6348	antibiotic target protection
Control	ARG.RM.5	17.754	antibiotic target alteration
Control	ARG.RM.4	12.7417	antibiotic inactivation
Control	ARG.RM.1	19.4875	antibiotic efflux
Control	ARG.RM.2	5.54726	antibiotic efflux;antibiotic target alteration
Control	ARG.RM.8	9.50676	antibiotic target replacement
Control	ARG.RM.9	7.27493	reduced permeability to antibiotic
Control	ARG.RM.7	13.8961	antibiotic target protection
Control	ARG.RM.5	17.691	antibiotic target alteration
GWI	ARG.RM.4	12.5187	antibiotic inactivation
GWI	ARG.RM.1	20.4869	antibiotic efflux
GWI	ARG.RM.2	2.861	antibiotic efflux;antibiotic target alteration
GWI	ARG.RM.8	10.257	antibiotic target replacement
GWI	ARG.RM.9	6.17011	reduced permeability to antibiotic
GWI	ARG.RM.7	14.5598	antibiotic target protection
GWI	ARG.RM.5	18.9783	antibiotic target alteration
GWI	ARG.RM.4	12.3469	antibiotic inactivation
GWI	ARG.RM.1	19.3849	antibiotic efflux
GWI	ARG.RM.2	4.90969	antibiotic efflux;antibiotic target alteration
GWI	ARG.RM.8	9.53226	antibiotic target replacement
GWI	ARG.RM.9	7.60509	reduced permeability to antibiotic
GWI	ARG.RM.7	13.6851	antibiotic target protection
GWI	ARG.RM.5	17.7808	antibiotic target alteration
GWI	ARG.RM.4	12.4499	antibiotic inactivation
GWI	ARG.RM.1	19.5863	antibiotic efflux
GWI	ARG.RM.2	3.9637	antibiotic efflux;antibiotic target alteration
GWI	ARG.RM.8	9.47466	antibiotic target replacement
GWI	ARG.RM.9	7.02809	reduced permeability to antibiotic
GWI	ARG.RM.7	13.9265	antibiotic target protection
GWI	ARG.RM.5	17.8332	antibiotic target alteration
Control	ARG.RM.4	12.8083	antibiotic inactivation
Control	ARG.RM.1	20.144	antibiotic efflux
Control	ARG.RM.2	5.14015	antibiotic efflux;antibiotic target alteration
Control	ARG.RM.8	10.2369	antibiotic target replacement
Control	ARG.RM.9	5.14015	reduced permeability to antibiotic
Control	ARG.RM.7	14.4205	antibiotic target protection
Control	ARG.RM.5	18.2889	antibiotic target alteration
Control	ARG.RM.4	13.0483	antibiotic inactivation
Control	ARG.RM.1	20.3816	antibiotic efflux
Control	ARG.RM.2	4.52521	antibiotic efflux;antibiotic target alteration
Control	ARG.RM.8	9.90027	antibiotic target replacement
Control	ARG.RM.9	4.94666	reduced permeability to antibiotic
Control	ARG.RM.7	14.2043	antibiotic target protection
Control	ARG.RM.5	18.6372	antibiotic target alteration
Control	ARG.RM.4	12.7662	antibiotic inactivation
Control	ARG.RM.1	20.0727	antibiotic efflux
Control	ARG.RM.2	5.8154	antibiotic efflux;antibiotic target alteration
Control	ARG.RM.8	9.33897	antibiotic target replacement
Control	ARG.RM.9	5.12383	reduced permeability to antibiotic
Control	ARG.RM.7	13.876	antibiotic target protection
Control	ARG.RM.5	18.1408	antibiotic target alteration
Control	ARG.RM.4	12.6922	antibiotic inactivation
Control	ARG.RM.1	20.2897	antibiotic efflux
Control	ARG.RM.2	5.36026	antibiotic efflux;antibiotic target alteration
Control	ARG.RM.8	9.68193	antibiotic target replacement
Control	ARG.RM.9	5.08202	reduced permeability to antibiotic
Control	ARG.RM.7	14.3403	antibiotic target protection
Control	ARG.RM.5	18.6008	antibiotic target alteration
Control	ARG.RM.4	12.7435	antibiotic inactivation
Control	ARG.RM.1	20.177	antibiotic efflux
Control	ARG.RM.2	6.20847	antibiotic efflux;antibiotic target alteration
Control	ARG.RM.8	9.01221	antibiotic target replacement
Control	ARG.RM.9	5.44898	reduced permeability to antibiotic
Control	ARG.RM.7	14.0459	antibiotic target protection
Control	ARG.RM.5	18.4532	antibiotic target alteration
GWI	ARG.RM.4	12.5418	antibiotic inactivation
GWI	ARG.RM.1	19.9638	antibiotic efflux
GWI	ARG.RM.2	5.94863	antibiotic efflux;antibiotic target alteration
GWI	ARG.RM.8	9.60148	antibiotic target replacement
GWI	ARG.RM.9	5.94863	reduced permeability to antibiotic
GWI	ARG.RM.7	14.0433	antibiotic target protection
GWI	ARG.RM.5	18.2563	antibiotic target alteration
GWI	ARG.RM.4	12.7923	antibiotic inactivation
GWI	ARG.RM.1	19.9725	antibiotic efflux
GWI	ARG.RM.2	5.86932	antibiotic efflux;antibiotic target alteration
GWI	ARG.RM.8	9.03271	antibiotic target replacement
GWI	ARG.RM.9	5.86932	reduced permeability to antibiotic
GWI	ARG.RM.7	14.0762	antibiotic target protection
GWI	ARG.RM.5	18.1807	antibiotic target alteration
GWI	ARG.RM.4	12.5395	antibiotic inactivation
GWI	ARG.RM.1	19.7073	antibiotic efflux
GWI	ARG.RM.2	5.56604	antibiotic efflux;antibiotic target alteration
GWI	ARG.RM.8	9.59326	antibiotic target replacement
GWI	ARG.RM.9	5.82079	reduced permeability to antibiotic
GWI	ARG.RM.7	13.9878	antibiotic target protection
GWI	ARG.RM.5	18.0991	antibiotic target alteration
GWI	ARG.RM.4	12.9375	antibiotic inactivation
GWI	ARG.RM.1	19.4544	antibiotic efflux
GWI	ARG.RM.2	6.16651	antibiotic efflux;antibiotic target alteration
GWI	ARG.RM.8	9.56761	antibiotic target replacement
GWI	ARG.RM.9	6.49824	reduced permeability to antibiotic
GWI	ARG.RM.7	13.8384	antibiotic target protection
GWI	ARG.RM.5	17.7056	antibiotic target alteration
GWI	ARG.RM.4	13.2962	antibiotic inactivation
GWI	ARG.RM.1	19.7899	antibiotic efflux
GWI	ARG.RM.2	5.96417	antibiotic efflux;antibiotic target alteration
GWI	ARG.RM.8	10.2286	antibiotic target replacement
GWI	ARG.RM.9	7.19109	reduced permeability to antibiotic
GWI	ARG.RM.7	14.0233	antibiotic target protection
GWI	ARG.RM.5	17.7645	antibiotic target alteration
GWI_FMT	ARG.RM.4	12.7364	antibiotic inactivation
GWI_FMT	ARG.RM.1	19.3655	antibiotic efflux
GWI_FMT	ARG.RM.2	4.47186	antibiotic efflux;antibiotic target alteration
GWI_FMT	ARG.RM.8	10.003	antibiotic target replacement
GWI_FMT	ARG.RM.9	8.14124	reduced permeability to antibiotic
GWI_FMT	ARG.RM.7	13.3779	antibiotic target protection
GWI_FMT	ARG.RM.5	16.9954	antibiotic target alteration
GWI_FMT	ARG.RM.4	12.8167	antibiotic inactivation
GWI_FMT	ARG.RM.1	19.3391	antibiotic efflux
GWI_FMT	ARG.RM.2	4.89733	antibiotic efflux;antibiotic target alteration
GWI_FMT	ARG.RM.8	10.2117	antibiotic target replacement
GWI_FMT	ARG.RM.9	8.35941	reduced permeability to antibiotic
GWI_FMT	ARG.RM.7	13.574	antibiotic target protection
GWI_FMT	ARG.RM.5	16.8494	antibiotic target alteration
GWI_FMT	ARG.RM.4	12.9589	antibiotic inactivation
GWI_FMT	ARG.RM.1	19.9389	antibiotic efflux
GWI_FMT	ARG.RM.2	4.96709	antibiotic efflux;antibiotic target alteration
GWI_FMT	ARG.RM.8	10.2406	antibiotic target replacement
GWI_FMT	ARG.RM.9	7.23875	reduced permeability to antibiotic
GWI_FMT	ARG.RM.7	13.8111	antibiotic target protection
GWI_FMT	ARG.RM.5	17.8949	antibiotic target alteration
GWI_FMT	ARG.RM.4	12.722	antibiotic inactivation
GWI_FMT	ARG.RM.1	19.5478	antibiotic efflux
GWI_FMT	ARG.RM.2	3.89168	antibiotic efflux;antibiotic target alteration
GWI_FMT	ARG.RM.8	10.1816	antibiotic target replacement
GWI_FMT	ARG.RM.9	8.22275	reduced permeability to antibiotic
GWI_FMT	ARG.RM.7	13.6955	antibiotic target protection
GWI_FMT	ARG.RM.5	17.3894	antibiotic target alteration
GWI_FMT	ARG.RM.4	12.7227	antibiotic inactivation
GWI_FMT	ARG.RM.1	19.3291	antibiotic efflux
GWI_FMT	ARG.RM.2	3.73954	antibiotic efflux;antibiotic target alteration
GWI_FMT	ARG.RM.8	10.3756	antibiotic target replacement
GWI_FMT	ARG.RM.9	8.36949	reduced permeability to antibiotic
GWI_FMT	ARG.RM.7	13.5272	antibiotic target protection
GWI_FMT	ARG.RM.5	16.7874	antibiotic target alteration
GWI_FMT	ARG.RM.4	12.4653	antibiotic inactivation
GWI_FMT	ARG.RM.1	19.4163	antibiotic efflux
GWI_FMT	ARG.RM.2	4.8794	antibiotic efflux;antibiotic target alteration
GWI_FMT	ARG.RM.8	10.0229	antibiotic target replacement
GWI_FMT	ARG.RM.9	7.56145	reduced permeability to antibiotic
GWI_FMT	ARG.RM.7	13.6596	antibiotic target protection
GWI_FMT	ARG.RM.5	17.4793	antibiotic target alteration

## Sheet: fig2d_data
sample.group	ID	rel.ab	MGE
Control	MGE.13	2.74101	ISCR8
Control	MGE.15	3.83387	ISCrsp1
Control	MGE.51	3.83387	Tn916-orf6
Control	MGE.13	1.10781	ISCR8
Control	MGE.15	3.31277	ISCrsp1
Control	MGE.51	3.66709	Tn916-orf6
Control	MGE.13	2.5933	ISCR8
Control	MGE.15	4.7263	ISCrsp1
Control	MGE.51	4.10894	Tn916-orf6
Control	MGE.13	2.87785	ISCR8
Control	MGE.15	5.7677	ISCrsp1
Control	MGE.51	1.86069	Tn916-orf6
GWI	MGE.13	2.69275	ISCR8
GWI	MGE.15	3.98366	ISCrsp1
GWI	MGE.51	3.11038	Tn916-orf6
GWI	MGE.13	2.54173	ISCR8
GWI	MGE.15	3.55963	ISCrsp1
GWI	MGE.51	5.2737	Tn916-orf6
GWI	MGE.13	3.04305	ISCR8
GWI	MGE.15	4.88048	ISCrsp1
GWI	MGE.51	3.04305	Tn916-orf6
Control	MGE.13	1.89341	ISCR8
Control	MGE.15	4.29189	ISCrsp1
Control	MGE.51	2.39064	Tn916-orf6
Control	MGE.13	3.41373	ISCR8
Control	MGE.15	5.55562	ISCrsp1
Control	MGE.51	0	Tn916-orf6
GWI	MGE.13	2.40104	ISCR8
GWI	MGE.15	6.05458	ISCrsp1
GWI	MGE.51	3.87067	Tn916-orf6
GWI	MGE.13	1.66479	ISCR8
GWI	MGE.15	5.92208	ISCrsp1
GWI	MGE.51	1.66479	Tn916-orf6
GWI	MGE.13	2.74891	ISCR8
GWI	MGE.15	5.91332	ISCrsp1
GWI	MGE.51	3.45413	Tn916-orf6
Control	MGE.13	2.16012	ISCR8
Control	MGE.15	5.08797	ISCrsp1
Control	MGE.51	1.37512	Tn916-orf6
Control	MGE.13	3.14946	ISCR8
Control	MGE.15	4.50347	ISCrsp1
Control	MGE.51	2.82995	Tn916-orf6
Control	MGE.13	1.35258	ISCR8
Control	MGE.15	4.29761	ISCrsp1
Control	MGE.51	3.80505	Tn916-orf6
Control	MGE.13	2.48192	ISCR8
Control	MGE.15	3.71258	ISCrsp1
Control	MGE.51	3.44276	Tn916-orf6
Control	MGE.13	1.80794	ISCR8
Control	MGE.15	4.01757	ISCrsp1
Control	MGE.51	3.71233	Tn916-orf6
GWI	MGE.13	2.93527	ISCR8
GWI	MGE.15	5.35999	ISCrsp1
GWI	MGE.51	4.00331	Tn916-orf6
GWI	MGE.13	2.09343	ISCR8
GWI	MGE.15	5.06601	ISCrsp1
GWI	MGE.51	3.98379	Tn916-orf6
GWI	MGE.13	2.51321	ISCR8
GWI	MGE.15	4.61532	ISCrsp1
GWI	MGE.51	4.77312	Tn916-orf6
GWI	MGE.13	2.90158	ISCR8
GWI	MGE.15	5.10193	ISCrsp1
GWI	MGE.51	3.71845	Tn916-orf6
GWI	MGE.13	3.1359	ISCR8
GWI	MGE.15	4.88227	ISCrsp1
GWI	MGE.51	1.60609	Tn916-orf6
GWI_FMT	MGE.13	2.33729	ISCR8
GWI_FMT	MGE.15	4.0907	ISCrsp1
GWI_FMT	MGE.51	2.33729	Tn916-orf6
GWI_FMT	MGE.13	1.34584	ISCR8
GWI_FMT	MGE.15	4.2187	ISCrsp1
GWI_FMT	MGE.51	1.34584	Tn916-orf6
GWI_FMT	MGE.13	1.56919	ISCR8
GWI_FMT	MGE.15	3.44438	ISCrsp1
GWI_FMT	MGE.51	2.00783	Tn916-orf6
GWI_FMT	MGE.13	0	ISCR8
GWI_FMT	MGE.15	3.72293	ISCrsp1
GWI_FMT	MGE.51	2.60641	Tn916-orf6
GWI_FMT	MGE.13	0	ISCR8
GWI_FMT	MGE.15	4.61369	ISCrsp1
GWI_FMT	MGE.51	0	Tn916-orf6
GWI_FMT	MGE.13	0	ISCR8
GWI_FMT	MGE.15	3.61444	ISCrsp1
GWI_FMT	MGE.51	2.44194	Tn916-orf6

## Sheet: fig2e_data
sample.group	ID	rel.ab	MGE.type
Control	MGE.type.2	11.5769	integrase
Control	MGE.type.4	7.38807	IS621
Control	MGE.type.6	4.85935	ISBaba6
Control	MGE.type.7	3.93078	ISBf10
Control	MGE.type.9	5.56581	ISCau1
Control	MGE.type.10	8.50939	ISCR
Control	MGE.type.11	2.57281	ISPrmu1
Control	MGE.type.15	0	istA
Control	MGE.type.23	0	ISUnb4
Control	MGE.type.26	2.57281	qacEdelta
Control	MGE.type.27	10.4832	Tn916
Control	MGE.type.2	10.1407	integrase
Control	MGE.type.4	7.44987	IS621
Control	MGE.type.6	6.04704	ISBaba6
Control	MGE.type.7	3.62908	ISBf10
Control	MGE.type.9	4.21717	ISCau1
Control	MGE.type.10	7.28953	ISCR
Control	MGE.type.11	3.62908	ISPrmu1
Control	MGE.type.15	1.80762	istA
Control	MGE.type.23	0	ISUnb4
Control	MGE.type.26	0	qacEdelta
Control	MGE.type.27	9.57809	Tn916
Control	MGE.type.2	11.9595	integrase
Control	MGE.type.4	8.24993	IS621
Control	MGE.type.6	6.98595	ISBaba6
Control	MGE.type.7	3.85337	ISBf10
Control	MGE.type.9	5.50248	ISCau1
Control	MGE.type.10	9.50459	ISCR
Control	MGE.type.11	3.85337	ISPrmu1
Control	MGE.type.15	0	istA
Control	MGE.type.23	0	ISUnb4
Control	MGE.type.26	2.49869	qacEdelta
Control	MGE.type.27	8.24993	Tn916
Control	MGE.type.2	9.22739	integrase
Control	MGE.type.4	8.78941	IS621
Control	MGE.type.6	6.38656	ISBaba6
Control	MGE.type.7	5.80666	ISBf10
Control	MGE.type.9	5.80666	ISCau1
Control	MGE.type.10	9.42444	ISCR
Control	MGE.type.11	6.38656	ISPrmu1
Control	MGE.type.15	2.7325	istA
Control	MGE.type.23	0	ISUnb4
Control	MGE.type.26	0	qacEdelta
Control	MGE.type.27	7.98194	Tn916
GWI	MGE.type.2	10.1273	integrase
GWI	MGE.type.4	7.30264	IS621
GWI	MGE.type.6	5.56994	ISBaba6
GWI	MGE.type.7	4.38927	ISBf10
GWI	MGE.type.9	4.38927	ISCau1
GWI	MGE.type.10	8.36188	ISCR
GWI	MGE.type.11	5.04183	ISPrmu1
GWI	MGE.type.15	0	istA
GWI	MGE.type.23	0	ISUnb4
GWI	MGE.type.26	2.29518	qacEdelta
GWI	MGE.type.27	9.38243	Tn916
GWI	MGE.type.2	10.9964	integrase
GWI	MGE.type.4	6.73822	IS621
GWI	MGE.type.6	6.00095	ISBaba6
GWI	MGE.type.7	2.23484	ISBf10
GWI	MGE.type.9	4.34293	ISCau1
GWI	MGE.type.10	7.8116	ISCR
GWI	MGE.type.11	3.47768	ISPrmu1
GWI	MGE.type.15	0	istA
GWI	MGE.type.23	0	ISUnb4
GWI	MGE.type.26	2.23484	qacEdelta
GWI	MGE.type.27	11.4733	Tn916
GWI	MGE.type.2	11.4694	integrase
GWI	MGE.type.4	7.85862	IS621
GWI	MGE.type.6	6.46423	ISBaba6
GWI	MGE.type.7	3.78811	ISBf10
GWI	MGE.type.9	5.98469	ISCau1
GWI	MGE.type.10	9.36424	ISCR
GWI	MGE.type.11	4.7095	ISPrmu1
GWI	MGE.type.15	0	istA
GWI	MGE.type.23	0	ISUnb4
GWI	MGE.type.26	2.45401	qacEdelta
GWI	MGE.type.27	9.19003	Tn916
Control	MGE.type.2	10.8536	integrase
Control	MGE.type.4	7.82987	IS621
Control	MGE.type.6	5.31253	ISBaba6
Control	MGE.type.7	4.36615	ISBf10
Control	MGE.type.9	6.32148	ISCau1
Control	MGE.type.10	7.99274	ISCR
Control	MGE.type.11	5.31253	ISPrmu1
Control	MGE.type.15	0	istA
Control	MGE.type.23	0	ISUnb4
Control	MGE.type.26	1.83433	qacEdelta
Control	MGE.type.27	8.43226	Tn916
Control	MGE.type.2	11.0077	integrase
Control	MGE.type.4	8.91415	IS621
Control	MGE.type.6	5.91554	ISBaba6
Control	MGE.type.7	5.91554	ISBf10
Control	MGE.type.9	6.80185	ISCau1
Control	MGE.type.10	9.09781	ISCR
Control	MGE.type.11	5.91554	ISPrmu1
Control	MGE.type.15	0	istA
Control	MGE.type.23	0	ISUnb4
Control	MGE.type.26	2.41804	qacEdelta
Control	MGE.type.27	7.48482	Tn916
GWI	MGE.type.2	11.4395	integrase
GWI	MGE.type.4	7.73892	IS621
GWI	MGE.type.6	7.45169	ISBaba6
GWI	MGE.type.7	4.64773	ISBf10
GWI	MGE.type.9	5.33991	ISCau1
GWI	MGE.type.10	10.1949	ISCR
GWI	MGE.type.11	5.90019	ISPrmu1
GWI	MGE.type.15	0	istA
GWI	MGE.type.23	0	ISUnb4
GWI	MGE.type.26	0	qacEdelta
GWI	MGE.type.27	9.52988	Tn916
GWI	MGE.type.2	10.2229	integrase
GWI	MGE.type.4	8.17627	IS621
GWI	MGE.type.6	5.64101	ISBaba6
GWI	MGE.type.7	6.23309	ISBf10
GWI	MGE.type.9	4.90958	ISCau1
GWI	MGE.type.10	9.90728	ISCR
GWI	MGE.type.11	7.15942	ISPrmu1
GWI	MGE.type.15	0	istA
GWI	MGE.type.23	0	ISUnb4
GWI	MGE.type.26	0	qacEdelta
GWI	MGE.type.27	9.3645	Tn916
GWI	MGE.type.2	12.6992	integrase
GWI	MGE.type.4	8.88233	IS621
GWI	MGE.type.6	6.80947	ISBaba6
GWI	MGE.type.7	5.67372	ISBf10
GWI	MGE.type.9	6.80947	ISCau1
GWI	MGE.type.10	9.7762	ISCR
GWI	MGE.type.11	6.80947	ISPrmu1
GWI	MGE.type.15	0	istA
GWI	MGE.type.23	0	ISUnb4
GWI	MGE.type.26	0	qacEdelta
GWI	MGE.type.27	9.12947	Tn916
Control	MGE.type.2	9.79411	integrase
Control	MGE.type.4	7.12583	IS621
Control	MGE.type.6	5.62788	ISBaba6
Control	MGE.type.7	4.3671	ISBf10
Control	MGE.type.9	5.94339	ISCau1
Control	MGE.type.10	8.33412	ISCR
Control	MGE.type.11	3.76722	ISPrmu1
Control	MGE.type.15	0	istA
Control	MGE.type.23	1.89519	ISUnb4
Control	MGE.type.26	1.89519	qacEdelta
Control	MGE.type.27	7.94232	Tn916
Control	MGE.type.2	11.341	integrase
Control	MGE.type.4	7.59816	IS621
Control	MGE.type.6	4.30543	ISBaba6
Control	MGE.type.7	3.68407	ISBf10
Control	MGE.type.9	5.96078	ISCau1
Control	MGE.type.10	8.87505	ISCR
Control	MGE.type.11	2.891	ISPrmu1
Control	MGE.type.15	0	istA
Control	MGE.type.23	2.891	ISUnb4
Control	MGE.type.26	0	qacEdelta
Control	MGE.type.27	7.2171	Tn916
Control	MGE.type.2	10.6205	integrase
Control	MGE.type.4	7.14045	IS621
Control	MGE.type.6	6.67267	ISBaba6
Control	MGE.type.7	3.84442	ISBf10
Control	MGE.type.9	6.11095	ISCau1
Control	MGE.type.10	7.54127	ISCR
Control	MGE.type.11	3.04238	ISPrmu1
Control	MGE.type.15	0	istA
Control	MGE.type.23	1.91488	ISUnb4
Control	MGE.type.26	1.91488	qacEdelta
Control	MGE.type.27	8.34728	Tn916
Control	MGE.type.2	10.9234	integrase
Control	MGE.type.4	7.42408	IS621
Control	MGE.type.6	6.40124	ISBaba6
Control	MGE.type.7	3.00845	ISBf10
Control	MGE.type.9	5.33249	ISCau1
Control	MGE.type.10	8.07293	ISCR
Control	MGE.type.11	3.00845	ISPrmu1
Control	MGE.type.15	0	istA
Control	MGE.type.23	0	ISUnb4
Control	MGE.type.26	2.31958	qacEdelta
Control	MGE.type.27	9.35708	Tn916
Control	MGE.type.2	10.7021	integrase
Control	MGE.type.4	7.23835	IS621
Control	MGE.type.6	5.62907	ISBaba6
Control	MGE.type.7	2.83645	ISBf10
Control	MGE.type.9	5.97892	ISCau1
Control	MGE.type.10	7.92799	ISCR
Control	MGE.type.11	2.83645	ISPrmu1
Control	MGE.type.15	1.32788	istA
Control	MGE.type.23	0	ISUnb4
Control	MGE.type.26	2.1933	qacEdelta
Control	MGE.type.27	8.70143	Tn916
GWI	MGE.type.2	11.7476	integrase
GWI	MGE.type.4	8.69292	IS621
GWI	MGE.type.6	6.23518	ISBaba6
GWI	MGE.type.7	5.06401	ISBf10
GWI	MGE.type.9	6.81625	ISCau1
GWI	MGE.type.10	9.63137	ISCR
GWI	MGE.type.11	4.53901	ISPrmu1
GWI	MGE.type.15	0	istA
GWI	MGE.type.23	1.92599	ISUnb4
GWI	MGE.type.26	0	qacEdelta
GWI	MGE.type.27	7.90305	Tn916
GWI	MGE.type.2	11.4534	integrase
GWI	MGE.type.4	8.05886	IS621
GWI	MGE.type.6	6.22502	ISBaba6
GWI	MGE.type.7	5.05944	ISBf10
GWI	MGE.type.9	5.88608	ISCau1
GWI	MGE.type.10	9.17297	ISCR
GWI	MGE.type.11	4.53665	ISPrmu1
GWI	MGE.type.15	0	istA
GWI	MGE.type.23	0	ISUnb4
GWI	MGE.type.26	0	qacEdelta
GWI	MGE.type.27	8.66915	Tn916
GWI	MGE.type.2	10.8768	integrase
GWI	MGE.type.4	7.51999	IS621
GWI	MGE.type.6	5.21675	ISBaba6
GWI	MGE.type.7	4.03586	ISBf10
GWI	MGE.type.9	4.49388	ISCau1
GWI	MGE.type.10	8.77908	ISCR
GWI	MGE.type.11	4.03586	ISPrmu1
GWI	MGE.type.15	1.7359	istA
GWI	MGE.type.23	0	ISUnb4
GWI	MGE.type.26	1.7359	qacEdelta
GWI	MGE.type.27	9.61422	Tn916
GWI	MGE.type.2	10.0256	integrase
GWI	MGE.type.4	7.05788	IS621
GWI	MGE.type.6	5.58877	ISBaba6
GWI	MGE.type.7	4.66341	ISBf10
GWI	MGE.type.9	4.66341	ISCau1
GWI	MGE.type.10	8.93298	ISCR
GWI	MGE.type.11	4.66341	ISPrmu1
GWI	MGE.type.15	0	istA
GWI	MGE.type.23	0	ISUnb4
GWI	MGE.type.26	2.08134	qacEdelta
GWI	MGE.type.27	7.05788	Tn916
GWI	MGE.type.2	10.4538	integrase
GWI	MGE.type.4	7.45226	IS621
GWI	MGE.type.6	6.0912	ISBaba6
GWI	MGE.type.7	5.07158	ISBf10
GWI	MGE.type.9	3.50718	ISCau1
GWI	MGE.type.10	9.24301	ISCR
GWI	MGE.type.11	5.07158	ISPrmu1
GWI	MGE.type.15	0	istA
GWI	MGE.type.23	0	ISUnb4
GWI	MGE.type.26	2.2434	qacEdelta
GWI	MGE.type.27	8.17565	Tn916
GWI_FMT	MGE.type.2	9.12957	integrase
GWI_FMT	MGE.type.4	8.43058	IS621
GWI_FMT	MGE.type.6	6.22653	ISBaba6
GWI_FMT	MGE.type.7	6.84902	ISBf10
GWI_FMT	MGE.type.9	5.39634	ISCau1
GWI_FMT	MGE.type.10	7.5635	ISCR
GWI_FMT	MGE.type.11	6.39724	ISPrmu1
GWI_FMT	MGE.type.15	2.482	istA
GWI_FMT	MGE.type.23	1.53656	ISUnb4
GWI_FMT	MGE.type.26	3.16678	qacEdelta
GWI_FMT	MGE.type.27	6.70729	Tn916
GWI_FMT	MGE.type.2	10.0522	integrase
GWI_FMT	MGE.type.4	8.69538	IS621
GWI_FMT	MGE.type.6	6.67858	ISBaba6
GWI_FMT	MGE.type.7	6.86061	ISBf10
GWI_FMT	MGE.type.9	5.79302	ISCau1
GWI_FMT	MGE.type.10	7.75007	ISCR
GWI_FMT	MGE.type.11	6.67858	ISPrmu1
GWI_FMT	MGE.type.15	2.67667	istA
GWI_FMT	MGE.type.23	1.66091	ISUnb4
GWI_FMT	MGE.type.26	3.4105	qacEdelta
GWI_FMT	MGE.type.27	5.79302	Tn916
GWI_FMT	MGE.type.2	10.0154	integrase
GWI_FMT	MGE.type.4	8.02435	IS621
GWI_FMT	MGE.type.6	6.4807	ISBaba6
GWI_FMT	MGE.type.7	5.94665	ISBf10
GWI_FMT	MGE.type.9	5.00981	ISCau1
GWI_FMT	MGE.type.10	7.63753	ISCR
GWI_FMT	MGE.type.11	5.27688	ISPrmu1
GWI_FMT	MGE.type.15	2.32756	istA
GWI_FMT	MGE.type.23	1.41178	ISUnb4
GWI_FMT	MGE.type.26	2.32756	qacEdelta
GWI_FMT	MGE.type.27	7.18434	Tn916
GWI_FMT	MGE.type.2	9.4978	integrase
GWI_FMT	MGE.type.4	8.00578	IS621
GWI_FMT	MGE.type.6	5.927	ISBaba6
GWI_FMT	MGE.type.7	5.927	ISBf10
GWI_FMT	MGE.type.9	5.42042	ISCau1
GWI_FMT	MGE.type.10	7.02825	ISCR
GWI_FMT	MGE.type.11	5.60073	ISPrmu1
GWI_FMT	MGE.type.15	3.9424	istA
GWI_FMT	MGE.type.23	1.22457	ISUnb4
GWI_FMT	MGE.type.26	2.66875	qacEdelta
GWI_FMT	MGE.type.27	6.92694	Tn916
GWI_FMT	MGE.type.2	9.71543	integrase
GWI_FMT	MGE.type.4	7.89836	IS621
GWI_FMT	MGE.type.6	5.6806	ISBaba6
GWI_FMT	MGE.type.7	6.43298	ISBf10
GWI_FMT	MGE.type.9	5.95606	ISCau1
GWI_FMT	MGE.type.10	7.18604	ISCR
GWI_FMT	MGE.type.11	6.43298	ISPrmu1
GWI_FMT	MGE.type.15	3.56575	istA
GWI_FMT	MGE.type.23	1.77091	ISUnb4
GWI_FMT	MGE.type.26	2.81884	qacEdelta
GWI_FMT	MGE.type.27	5.02408	Tn916
GWI_FMT	MGE.type.2	9.91354	integrase
GWI_FMT	MGE.type.4	7.98971	IS621
GWI_FMT	MGE.type.6	6.03609	ISBaba6
GWI_FMT	MGE.type.7	6.21149	ISBf10
GWI_FMT	MGE.type.9	5.18645	ISCau1
GWI_FMT	MGE.type.10	7.41459	ISCR
GWI_FMT	MGE.type.11	5.8481	ISPrmu1
GWI_FMT	MGE.type.15	2.94721	istA
GWI_FMT	MGE.type.23	1.3799	ISUnb4
GWI_FMT	MGE.type.26	2.27905	qacEdelta
GWI_FMT	MGE.type.27	8.15642	Tn916

## Sheet: fig3a_data
sample.group	Total
Hum_GWI	9.84484
Hum_GWI	9.83604
Hum_GWI	9.12621
Hum_GWI	9.87512
Hum_GWI	9.7869
Hum_GWI	10.8628
Hum_GWI	8.63691
Hum_GWI	7.79138
Hum_Control	9.38206
Hum_GWI	9.70306
Hum_GWI	10.8797
Hum_GWI	9.8511
Hum_Control	9.0053
Hum_GWI	10.993
Hum_GWI	9.65434
Hum_GWI	9.87713
Hum_GWI	7.79299
Hum_GWI	9.86246
Hum_GWI	9.08563
Hum_GWI	10.1378
Hum_GWI	9.93784
Hum_GWI	9.93512
Hum_GWI	10.6577
Hum_GWI	9.59695
Hum_GWI	10.0125
Hum_GWI	11.4463
Hum_Control	8.84683
Hum_GWI	9.92598
Hum_Control	10.0359
Hum_GWI	9.39174
Hum_GWI	9.15434
Hum_Control	8.06215
Hum_GWI	11.1089

[truncated: 19 more sheets: fig3b_data, fig3c_data, fig3d_data, fig4a_data, fig4b_data, fig4c_data, fig4d_data, fig4e_data, fig5a_data, fig5b_data, fig6c_data, fig6d_data, fig6e_data, fig6f_data, fig6g_data, fig6h_data, fig7a_data, fig7b_data, fig7c_data]
